# Supplementary material for: Can We Identify Non-Stationary Dynamics of Trial-to-Trial Variability?
Source: PLoS One. 2014 Apr 25;9(4):e95648. doi: 10.1371/journal.pone.0095648 (PMC4000201; doi:10.1371/journal.pone.0095648)
Supplement: Software S1 — Demo trajectories reconstruction toolbox; pls revise this cite in the text and EM. (ZIP) [file pone.0095648.s003.zip]

Archive with 46 entries (43 files):
- ntr1_6ReleaseDemo/class_trajec.m
- ntr1_6ReleaseDemo/config_values.m
- ntr1_6ReleaseDemo/data/
- ntr1_6ReleaseDemo/data/demo.mat
- ntr1_6ReleaseDemo/dcm.m
- ntr1_6ReleaseDemo/kfd_cross_val.m
- ntr1_6ReleaseDemo/kfd_multiv.m
- ntr1_6ReleaseDemo/kpca.m
- ntr1_6ReleaseDemo/kspaces_config.m
- ntr1_6ReleaseDemo/ntr.m
- ntr1_6ReleaseDemo/priv/
- ntr1_6ReleaseDemo/priv/.directory
- ntr1_6ReleaseDemo/priv/balance_epochs.m
- ntr1_6ReleaseDemo/priv/class_2class_stats_report.m
- ntr1_6ReleaseDemo/priv/class_multi_stats_report.m
- ntr1_6ReleaseDemo/priv/display_class_results.m
- ntr1_6ReleaseDemo/priv/display_flow.m
- ntr1_6ReleaseDemo/priv/display_flow2.m
- ntr1_6ReleaseDemo/priv/display_flow2.m~
- ntr1_6ReleaseDemo/priv/display_orders.m
- ntr1_6ReleaseDemo/priv/display_orders_bootstraps.m
- ntr1_6ReleaseDemo/priv/display_orders_bootstraps.m~
- ntr1_6ReleaseDemo/priv/display_orders2.m
- ntr1_6ReleaseDemo/priv/display_regs.m
- ntr1_6ReleaseDemo/priv/display_regs.m~
- ntr1_6ReleaseDemo/priv/display_trial.m
- ntr1_6ReleaseDemo/priv/fill_predic.m
- ntr1_6ReleaseDemo/priv/fill_predic.m~
- ntr1_6ReleaseDemo/priv/generateLabels.m
- ntr1_6ReleaseDemo/priv/global_2class_stats_report.m
- ntr1_6ReleaseDemo/priv/global_multi_stats_report.m
- ntr1_6ReleaseDemo/priv/kl_diverg.m
- ntr1_6ReleaseDemo/priv/kl_diverg.m~
- ntr1_6ReleaseDemo/priv/lagged_axes.m
- ntr1_6ReleaseDemo/priv/multinom_kernel.m
- ntr1_6ReleaseDemo/priv/multivar_lags.m
- ntr1_6ReleaseDemo/priv/multivar_lags.m~
- ntr1_6ReleaseDemo/priv/readMeFirst.doc
- ntr1_6ReleaseDemo/priv/shuffling.m
- ntr1_6ReleaseDemo/priv/stat_tests.m
- ntr1_6ReleaseDemo/priv/video_trial.m
- ntr1_6ReleaseDemo/readMeFirst.pdf
- ntr1_6ReleaseDemo/results/
- ntr1_6ReleaseDemo/setup_config.m
- ntr1_6ReleaseDemo/shuff_data.m
- ntr1_6ReleaseDemo/visualization.m
