# Supplementary material for: Can We Identify Non-Stationary Dynamics of Trial-to-Trial Variability?
Source: PLoS One. 2014 Apr 25;9(4):e95648. doi: 10.1371/journal.pone.0095648 (PMC4000201; doi:10.1371/journal.pone.0095648)
Supplement: Software S1 — Demo trajectories reconstruction toolbox; pls revise this cite in the text and EM. (ZIP) [file pone.0095648.s003.zip › ntr1_6ReleaseDemo/kpca.m]

function projec_data=kpca(data,order,data_valid)
%Kernel principal components (Sch�lkopf et al., 1998). v4.0b. Adapted for multiple single-unit recordings.
%
%This code is not commercial and thus is not guaranteed but is used on regular basis in 
%multiple datasets.
%Based on: 
%Balaguer-Ballester E, Tabas-Diaz, A, Budka, M 2014. 
%Can we identify non-stationary dynamics of trial-to-trial variability?
%PLoS ONE
%Balaguer-Ballester E, Lapish C, Seamans JK and Durstewitz D 2011
% "Attracting Dynamics of Frontal Cortex Populations during Memory Guided Decision-Making".
% PLoS Comput. Biol.
%Distributed accourding to the General Public LIcense GNU 3.0
%http://www.gnu.org/copyleft/gpl.html
%
%by Emili Balaguer-Ballester.
%
%
%Log of changes: Please specify here your code modifications
%(#Line@author: Change description). This will be useful if assistance is
%required
%
%
%__________________________________________________________________________
%Inputs:
%   order (1x1) = Polynomial order of activity products
%   data (n_time x n_dimensions (e.g. neurons)) = Must contain neural responses values over
%                                                 time.
%   data_valid (n_time x n_dimensions (e.g. neurons)) = Same for the validation data which
%                                     will be then projected into the reference
%                                     eigenvectors (please see comments in the
%                                     code).
%Outputs
%
%   projec_data =  n_patterns_valid x n_axes, reduced data.
%__________________________________________________________________________

if nargin<3, data_valid=data; end
if nargin<2, order=1; warning('kpca:noPolyOrder','Polynomial order not specified, set to 1'); end
if nargin<1,
    error('At least, the data matrix have to be specified'),
end
disp(['   Performing kernel principal components projection of order ',num2str(order),'...']),
%
%I-COMPUTE "GRAM" MATRIX. See for example Scholkoff & Smola
%"Learning with Kernels", Springer 2002, chapter 14 pags 429-31.
n_patterns=length(data(:,1));
K=zeros(n_patterns,n_patterns);
n_axes=3;% This is just for qualitative visualization, therefore we would always retain only
%         the projection of data into the three main eigenvectors.
%
for i=1:n_patterns,
    for j=i:n_patterns,
        %The kernel is the inner porduct of all posible pair of hIgh-dim axes
        K(i,j)=multinom_kernel(data(i,:),order,data(j,:));
        %K(i,j)=exponential_kernel(delta,sigma,data,data);
        K(j,i) = K(i,j); %Introducing this symmetry condition is correct
        %                because kernel function is symmetric with respect
        %                to i, j (data pattern indexes).
    end
end
%
%II-CENTERING IN HIGH-DIM, FEATURE SPACE
K=K./n_patterns;
unit = ones(n_patterns, n_patterns)/n_patterns;
K_n = K- unit*K - K*unit + unit*K*unit;
%
%III-DIAGONALIZE THE CENTERED MATRIX
[evecs,evals] = eig(K_n);
evals = real(diag(evals));
%Order them in descending order
[~,index]=sort(abs(evals));
evals=evals(index(end:-1:1));
evecs=evecs(:,index(end:-1:1));
%Very small eigenvalues can be rejected.
positive=find(  evals>1E-15 );
evals=evals(positive);
evecs=real(evecs(:,positive));
%The next condition induces normalization in the real (high-dim)
%eigenvectors. Is not compelling. See e.g Braun et al., (2008).
for i=1:length(evals),
    evecs(:,i) = evecs(:,i)/(sqrt(abs(evals(i))));
end
%
%IV- EXTRACTING FEATURES: expanding validation dataset vectors into the
%reference high-dimensional eigenvectors.
n_patterns_valid=length(data_valid(:,1));
%Projection of validation set into the reference set. Note:
%kernel matrix "K2" is no longer an  a representration of a Mercer operator;
%is not symetric and only serves as a "kernel trick" (see
%e.g. Sch�lkopf et al., 2002).
%
K2=zeros(n_patterns_valid,n_patterns);
if nargin>2,
    for i=1:n_patterns_valid,
        for j=1:n_patterns,%Note: no mercer kernel symmetry condition introduced here
            %              (i.e K2(i,j) <> K2(j,i), in general. Thus,
            %               "j" index starts with "1" and not with "i").
            K2(i,j)=multinom_kernel(data(j,:),order,data_valid(i,:));
            %K(i,j)=exponential_kernel(delta,sigma,data,data);
        end
    end
    %Same centering and normalization (in high-dim space) steps as in upper lines.
    %Note, however, that eigenvalues and eigenvectors are not re-computed.
    K2=K2./n_patterns_valid;
    unit2 = ones(n_patterns_valid, n_patterns)/n_patterns_valid;
    K2_n = K2- unit2*K2 - K2*unit2 + unit2*K2*unit2;
else
    K2_n=K_n;
end
%
projec_data = K2_n*evecs(:,1:n_axes); %Projection of the high-dim validation
%                                         vectors into the "n_axes" main eigenvectors.
disp(['   KPCA of order ',num2str(order),' finished']),
disp('____   ____   ____')
disp(' '),
