# Supplementary material for: Can We Identify Non-Stationary Dynamics of Trial-to-Trial Variability?
Source: PLoS One. 2014 Apr 25;9(4):e95648. doi: 10.1371/journal.pone.0095648 (PMC4000201; doi:10.1371/journal.pone.0095648)
Supplement: Software S1 — Demo trajectories reconstruction toolbox; pls revise this cite in the text and EM. (ZIP) [file pone.0095648.s003.zip › ntr1_6ReleaseDemo/priv/display_orders_bootstraps.m~]

function display_orders_bootstraps(multiv_CE,multiv_DIV,twoclass_CE,twoclass_DIV,array_vals,name,fixed_span)
%
if nargin<6, name=''; end
if nargin<7, fixed_span=[]; end
if fixed_span
    %bottom=fixed_span(1); top=fixed_span(2);
    bottom=8; top=25;
    warning('display_orders_bootstraps:fixed_span','Span of error (y-axes) was fixed for all graphics. "fixed_span" argument controls this effect'),
else
    %Setting the minimum/maximum for a better visualization
    maCE=max(multiv_CE(:,1)+multiv_CE(:,2));maDIV=max(multiv_DIV(:,1)+multiv_DIV(:,2));
    top=max(maCE,maDIV);
    miCE=min(multiv_CE(:,1)-multiv_CE(:,2));miDIV=min(multiv_DIV(:,1)-multiv_DIV(:,2));
    bottom=min(miCE,miDIV);
end
if nargin<5,
    warning('display_orders:no_orders','Ten orders displayed'),
    array_vals=(1:10); name='My config';
end
n=length(array_vals);
%
figure;
%I. Multivariate display
%I.1 CE with bootstraps
    subplot(221)
    errorbar(array_vals',multiv_CE(:,1),multiv_CE(:,2),'Color',[0.1,0.1,0.6],'Marker','o');
    hold on
    errorbar(array_vals',multiv_CE(:,3),multiv_CE(:,4),'Color',[0.6,0.1,0.1],'Marker','s');
    xl=xlabel('Expansion order (O)');
    yl=ylabel('Segregation error (%)');
    tit=title('Multivariate FDA');
    leg=legend('Original data',['Bootstraps (n=',num2str(n)']);
    set(leg,'FontName','Helvetica','FontSize',8, 'Box','off','Color','none');
    set(tit,'FontName','Helvetica','FontSize',10,'FontAngle','Italic');
    set(gcf,'name',name,'color',[1 1 1]);
    set(xl,'FontName','Helvetica','FontSize',10);
    set(yl,'FontName','Helvetica','FontSize',10);
    set(gca,'FontName','Helvetica','FontSize',8,'YLim',[bottom top],'YScale','log');
    hold off
%
%I.2 DIV with bootstraps
    subplot(222)
    errorbar(array_vals',multiv_DIV(:,1),multiv_DIV(:,2),'Color',[0.1,0.1,0.6],'Marker','o');
    hold on
    errorbar(array_vals',multiv_DIV(:,3),multiv_DIV(:,4),'Color',[0.6,0.1,0.1],'Marker','s');
    xl=xlabel('Expansion order (O)');
    yl=ylabel('Divergent trajectories (%)');
    tit=title('Multivariate FDA');
    leg=legend('Original data',['Bootstraps (n=',num2str(n)']);
    set(leg,'FontName','Helvetica','FontSize',8, 'Box','off','Color','none');
    set(tit,'FontName','Helvetica','FontSize',10,'FontAngle','Italic');
    set(gcf,'name',name,'color',[1 1 1]);
    set(xl,'FontName','Helvetica','FontSize',10);
    set(yl,'FontName','Helvetica','FontSize',10);
    set(gca,'FontName','Helvetica','FontSize',8,'YLim',[bottom top],'YScale','log');
    hold off
%    
%III.2 Two-class
  tit=title('Pairwise FDA');
%I.1 CE with bootstrap
    subplot(223)
    errorbar(array_vals',multiv_CE(:,1),multiv_CE(:,2),'Color',[0.1,0.1,0.6],'Marker','o');
    hold on
    errorbar(array_vals',multiv_CE(:,3),multiv_CE(:,4),'Color',[0.6,0.1,0.1],'Marker','s');
    xl=xlabel('Expansion order (O)');
    yl=ylabel('Segregation error (%)');
    tit=title('Multivariate FDA');
    leg=legend('Original data',['Bootstraps (n=',num2str(n)']);
    set(leg,'FontName','Helvetica','FontSize',8, 'Box','off','Color','none');
    set(tit,'FontName','Helvetica','FontSize',10,'FontAngle','Italic');
    set(gcf,'name',name,'color',[1 1 1]);
    set(xl,'FontName','Helvetica','FontSize',10);
    set(yl,'FontName','Helvetica','FontSize',10);
    set(gca,'FontName','Helvetica','FontSize',8,'YLim',[bottom top],'YScale','log');


%Setting the minimum/maximum for a better visualization
maCE=max(twoCE+twoCEeb);maDIV=max(twoDIV+twoDIVeb);
top=max(maCE,maDIV);
miCE=min(twoCE-twoCEeb);miDIV=min(twoDIV-twoDIVeb);
bottom=min(miCE,miDIV);
set(gca,'FontName','Helvetica','FontSize',8,'YLim',[bottom top],'YScale','log');
hold off
%


%__________________________________
%III.3 Same but fixed span for comparison
bottom=8; top=25;%Fixed
%
%Multiv
subplot(223)
errorbar(array_vals',multiv_CE(:,1),multiv_CE(:,2),'Color',[0.1,0.1,0.6],'Marker','o');
hold on
errorbar(array_vals',multiv_DIV(:,1),multiv_DIV(:,2),'Color',[0.6,0.1,0.1],'Marker','o');
xl=xlabel('Expansion order (O)');
yl=ylabel('Segregation error (%)');
%leg=legend('Classification error (CE) (%)','Divergent trajectories (DIV) (%)');
%set(leg,'FontName','Helvetica','FontSize',8, 'Box','off','Color','none');
set(gcf,'name',name,'color',[1 1 1]);
set(xl,'FontName','Helvetica','FontSize',10);
set(yl,'FontName','Helvetica','FontSize',10);
set(gca,'FontName','Helvetica','FontSize',8,'YLim',[bottom top],'YScale','log');
hold off
%
%Two-class
subplot(224)
twoCE=mean(twoclass_CE,2);twoDIV=mean(twoclass_DIV,2);
twoCEeb=std(twoclass_CE,0,2)/sqrt(length(twoclass_CE(1,:)));
twoDIVeb=std(twoclass_DIV,0,2)/sqrt(length(twoclass_DIV(1,:)));
errorbar(array_vals',twoCE,twoCEeb,'Color',[0.1,0.1,0.5],'Marker','s');
hold on
errorbar(array_vals',twoDIV,twoDIVeb,'Color',[0.5,0.1,0.1],'Marker','s');
xl=xlabel('Expansion order (O)');
yl=ylabel('Segregation error (%)');

leg=legend('Classification error (CE) (%)','Divergent trajectories (DIV) (%)');
set(leg,'FontName','Helvetica','FontSize',8,'Box','off','Color','none');
set(xl,'FontName','Helvetica','FontSize',10);
set(yl,'FontName','Helvetica','FontSize',10);
set(gca,'FontName','Helvetica','FontSize',8,'YLim',[bottom top],'YScale','log');
hold off
