# Supplementary material for: Can We Identify Non-Stationary Dynamics of Trial-to-Trial Variability?
Source: PLoS One. 2014 Apr 25;9(4):e95648. doi: 10.1371/journal.pone.0095648 (PMC4000201; doi:10.1371/journal.pone.0095648)
Supplement: Software S1 — Demo trajectories reconstruction toolbox; pls revise this cite in the text and EM. (ZIP) [file pone.0095648.s003.zip › ntr1_6ReleaseDemo/priv/display_orders2.m]

function display_orders2(global_multiv_CE,global_multiv_DIV,global_multiv_JS,global_multiv_L,global_multiv_L2,global_multiv_MH,...
     global_2_JS,global_2_L,global_2_MH,  global_2_L2,...
    twoClass_CE,twoClass_DIV,twoClass_JS,array_vals,name)
%
%
%This code is not commercial and thus is not guaranteed but is used on regular basis in 
%multiple datasets.
%Based on: 
%Balaguer-Ballester E, Tabas-Diaz, A, Budka, M 2014. 
%Can we identify non-stationary dynamics of trial-to-trial variability?
%PLoS ONE
%Balaguer-Ballester E, Lapish C, Seamans JK and Durstewitz D 2011
% "Attracting Dynamics of Frontal Cortex Populations during Memory Guided Decision-Making".
% PLoS Comput. Biol.
%Distributed accourding to the General Public LIcense GNU 3.0
%http://www.gnu.org/copyleft/gpl.html
%
%by Emili Balaguer-Ballester.
%
%
%Log of changes: Please specify here your code modifications
%(#Line@author: Change description). This will be useful if assistance is
%required
%
%
%__________________________________________________________________________
%
if nargin<5,
    warning('display_orders:no_orders','Eigth orders displayed'),
    array_vals=(1:8); name='My config';
end
%    
%III.1 Multivariate
figure;
%
subplot(221)
errorbar(array_vals',global_multiv_CE(:,1),global_multiv_CE(:,2),'Color',[0.1,0.1,0.6],'Marker','o');
hold on
errorbar(array_vals',global_multiv_DIV(:,1),global_multiv_DIV(:,2),'Color',[0.6,0.1,0.1],'Marker','s','LineStyle',':');
%Setting the minimum/maximum for a better visualization
maCE=max(global_multiv_CE(:,1)+global_multiv_CE(:,2));maDIV=max(global_multiv_DIV(:,1)+global_multiv_DIV(:,2));
top=max(maCE,maDIV);
miCE=min(global_multiv_CE(:,1)-global_multiv_CE(:,2));miDIV=min(global_multiv_DIV(:,1)-global_multiv_DIV(:,2));
bottom=min(miCE,miDIV);
set(gca,'FontName','Helvetica','FontSize',8,'YLim',[bottom top],'YScale','log');
hold off
xl=xlabel('Expansion order (O)');
yl=ylabel('Segregation error (%)');
tit=title('Multivariate FDA');
leg=legend('Classification error (CE) (%)','Divergent trajectories (DIV) (%)');
set(leg,'FontName','Helvetica','FontSize',8, 'Box','off','Color','none');
set(tit,'FontName','Helvetica','FontSize',10,'FontAngle','Italic');
set(gcf,'name',name,'color',[1 1 1]);
set(xl,'FontName','Helvetica','FontSize',10);
set(yl,'FontName','Helvetica','FontSize',10);
%
subplot(222)
errorbar(array_vals',global_multiv_JS(:,1),global_multiv_JS(:,2),'Color',[0.6,0.1,0.1],'Marker','o');
leg=legend('Jensen-Shannon');
xl=xlabel('Expansion order (O)');
yl=ylabel('JS');
tit=title('Multivariate FDA');
set(leg,'FontName','Helvetica','FontSize',8, 'Box','off','Color','none');
set(tit,'FontName','Helvetica','FontSize',10,'FontAngle','Italic');
set(gcf,'name',name,'color',[1 1 1]);
set(xl,'FontName','Helvetica','FontSize',10);
set(yl,'FontName','Helvetica','FontSize',10);
%
subplot(234)
errorbar(array_vals',global_multiv_L(:,1),global_multiv_L(:,2),'Color',[0.1,0.6,0.1],'Marker','s','LineStyle','-');
leg=legend('Summed wilks lambda across significant dimensions');
xl=xlabel('Expansion order (O)');
yl=ylabel('Summed lambda statistic');
tit=title('Multivariate FDA');
set(leg,'FontName','Helvetica','FontSize',8, 'Box','off','Color','none');
set(tit,'FontName','Helvetica','FontSize',10,'FontAngle','Italic');
set(gcf,'name',name,'color',[1 1 1]);
set(xl,'FontName','Helvetica','FontSize',10);
set(yl,'FontName','Helvetica','FontSize',10);
%
subplot(235)
errorbar(array_vals',global_multiv_L2(:,1),global_multiv_L2(:,2),'Color',[0.1,0.6,0.1],'Marker','o','LineStyle',':');
leg=legend(' Minimum wilks lambda / number of significant dim.');
xl=xlabel('Expansion order (O)');
yl=ylabel('Min. lambda statistic');
tit=title('Multivariate FDA');
set(leg,'FontName','Helvetica','FontSize',8, 'Box','off','Color','none');
set(tit,'FontName','Helvetica','FontSize',10,'FontAngle','Italic');
set(gcf,'name',name,'color',[1 1 1]);
set(xl,'FontName','Helvetica','FontSize',10);
set(yl,'FontName','Helvetica','FontSize',10);
%
subplot(236)
errorbar(array_vals',global_multiv_MH(:,1),global_multiv_MH(:,2),'Color',[0.6,0.1,0.1],'Marker','o');
leg=legend('Averaged across-means z-distances');
xl=xlabel('Expansion order (O)');
yl=ylabel('Avergaged distances between groups');
tit=title('Multivariate FDA');
set(leg,'FontName','Helvetica','FontSize',8, 'Box','off','Color','none');
%
set(tit,'FontName','Helvetica','FontSize',10,'FontAngle','Italic');
set(gcf,'name',name,'color',[1 1 1]);
set(xl,'FontName','Helvetica','FontSize',10);
set(yl,'FontName','Helvetica','FontSize',10);
%
%
%________________________________________________
figure

%III.2 Two-class
subplot(221)
twoCE=mean(twoClass_CE,2);twoDIV=mean(twoClass_DIV,2);
twoCEeb=std(twoClass_CE,0,2)/sqrt(length(twoClass_CE(1,:)));
twoDIVeb=std(twoClass_DIV,0,2)/sqrt(length(twoClass_DIV(1,:)));
%
errorbar(array_vals',twoCE,twoCEeb,'Color',[0.1,0.1,0.6],'Marker','o');
hold on
errorbar(array_vals',twoDIV,twoDIVeb,'Color',[0.6,0.1,0.1],'Marker','s','LineStyle',':');
xl=xlabel('Expansion order (O)');
yl=ylabel('Segregation error (%)');
tit=title('Pairwise FDA');
leg=legend('Classification error (CE) (%)','Divergent trajectories (DIV) (%)');
set(leg,'FontName','Helvetica','FontSize',8,'Box','off','Color','none');
%
set(tit,'FontName','Helvetica','FontSize',10,'FontAngle','Italic');
set(xl,'FontName','Helvetica','FontSize',10);
set(yl,'FontName','Helvetica','FontSize',10);
%Setting the minimum/maximum for a better visualization
maCE=max(twoCE+twoCEeb);maDIV=max(twoDIV+twoDIVeb);
top=max(maCE,maDIV);
miCE=min(twoCE-twoCEeb);miDIV=min(twoDIV-twoDIVeb);
bottom=min(miCE,miDIV);
set(gca,'FontName','Helvetica','FontSize',8,'YLim',[bottom top],'YScale','log');
hold off

%js-2
subplot(222)
errorbar(array_vals',global_2_JS(:,1),global_2_JS(:,2),'Color',[0.6,0.1,0.1],'Marker','o');
leg=legend('Pairwise Jensen-Shannon');
xl=xlabel('Expansion order (O)');
yl=ylabel('JS');
tit=title('Pairwise FDA');
set(leg,'FontName','Helvetica','FontSize',8, 'Box','off','Color','none');
set(tit,'FontName','Helvetica','FontSize',10,'FontAngle','Italic');
set(gcf,'name',name,'color',[1 1 1]);
set(xl,'FontName','Helvetica','FontSize',10);
set(yl,'FontName','Helvetica','FontSize',10);

hold on
%L-2
subplot(234)
errorbar(array_vals',global_2_L(:,1),global_2_L(:,2),'Color',[0.1,0.6,0.1],'Marker','s','LineStyle','-');
leg=legend('Summed pairwise wilks lambda across significant dimensions');
xl=xlabel('Expansion order (O)');
yl=ylabel('Summed lambda statistic');
tit=title('Pairwise  FDA');
set(leg,'FontName','Helvetica','FontSize',8, 'Box','off','Color','none');
set(tit,'FontName','Helvetica','FontSize',10,'FontAngle','Italic');
set(gcf,'name',name,'color',[1 1 1]);
set(xl,'FontName','Helvetica','FontSize',10);
set(yl,'FontName','Helvetica','FontSize',10);

%L2-2
subplot(235)
errorbar(array_vals',global_2_L2(:,1),global_2_L2(:,2),'Color',[0.1,0.6,0.1],'Marker','o','LineStyle',':');
leg=legend(' Minimum pairwise wilks lambda / number of significant dim.');
xl=xlabel('Expansion order (O)');
yl=ylabel('Min. lambda statistic');
tit=title('Pairwise  FDA');
set(leg,'FontName','Helvetica','FontSize',8, 'Box','off','Color','none');
set(tit,'FontName','Helvetica','FontSize',10,'FontAngle','Italic');
set(gcf,'name',name,'color',[1 1 1]);
set(xl,'FontName','Helvetica','FontSize',10);
set(yl,'FontName','Helvetica','FontSize',10);
%
%MH-2
subplot(236)
errorbar(array_vals',global_2_MH(:,1),global_2_MH(:,2),'Color',[0.6,0.1,0.1],'Marker','o');
leg=legend('Averaged pairwise across-means z-distances');
xl=xlabel('Expansion order (O)');
yl=ylabel('Avergaged distances between groups');
tit=title('Pairwise FDA');
set(leg,'FontName','Helvetica','FontSize',8, 'Box','off','Color','none');
%
set(tit,'FontName','Helvetica','FontSize',10,'FontAngle','Italic');
set(gcf,'name',name,'color',[1 1 1]);
set(xl,'FontName','Helvetica','FontSize',10);
set(yl,'FontName','Helvetica','FontSize',10);

%III.4 Same but fixed span for comparison
figure 

bottom=8; top=25;%Fixed
%
%Multiv
subplot(221)
errorbar(array_vals',global_multiv_CE(:,1),global_multiv_CE(:,2),'Color',[0.1,0.1,0.6],'Marker','o');
hold on
errorbar(array_vals',global_multiv_DIV(:,1),global_multiv_DIV(:,2),'Color',[0.1,0.1,0.6],'Marker','s','LineStyle',':');
hold on
errorbar(array_vals',global_multiv_JS(:,1),global_multiv_JS(:,2),'Color',[0.1,0.6,0.1],'Marker','o');
hold on
errorbar(array_vals',global_multiv_L(:,1),global_multiv_L(:,2),'Color',[0.1,0.6,0.1],'Marker','s','LineStyle',':');
hold on
errorbar(array_vals',global_multiv_MH(:,1),global_multiv_MH(:,2),'Color',[0.6,0.1,0.1],'Marker','o');
%
xl=xlabel('Expansion order (O)');
yl=ylabel('FIXED SPAN FIG Segregation error (%)');
% tit=title('Multivariate FDA');
% leg=legend('Classification error (CE) (%)','Divergent trajectories (DIV) (%)','Jensen-Shannon','Summed wilks statistic','Averaged across-means z-distances');
% %set(leg,'FontName','Helvetica','FontSize',8, 'Box','off','Color','none');
set(gcf,'name',name,'color',[1 1 1]);
set(xl,'FontName','Helvetica','FontSize',10);
set(yl,'FontName','Helvetica','FontSize',10);
set(gca,'FontName','Helvetica','FontSize',8,'YLim',[bottom top],'YScale','log');
hold off
%
%Two-class
subplot(222)
twoCE=mean(twoClass_CE,2);twoDIV=mean(twoClass_DIV,2);
twoCEeb=std(twoClass_CE,0,2)/sqrt(length(twoClass_CE(1,:)));
twoDIVeb=std(twoClass_DIV,0,2)/sqrt(length(twoClass_DIV(1,:)));
errorbar(array_vals',twoCE,twoCEeb,'Color',[0.1,0.1,0.5],'Marker','s');
hold on
errorbar(array_vals',twoDIV,twoDIVeb,'Color',[0.5,0.1,0.1],'Marker','s');
xl=xlabel('Expansion order (O)');
yl=ylabel('FIXED SPAN FIG Segregation error (%)');
%leg=legend('Classification error (CE) (%)','Divergent trajectories (DIV) (%)');
%set(leg,'FontName','Helvetica','FontSize',8,'Box','off','Color','none');
set(xl,'FontName','Helvetica','FontSize',10);
set(yl,'FontName','Helvetica','FontSize',10);
set(gca,'FontName','Helvetica','FontSize',8,'YLim',[bottom top],'YScale','log');
hold off

subplot(222)
twoJS=mean(twoClass_JS,2);
twoJSeb=std(twoClass_JS,0,2)/sqrt(length(twoClass_JS(1,:)));
errorbar(array_vals',twoJS,twoJSeb,'Color',[0.1,0.1,0.5],'Marker','s');
xl=xlabel('Expansion order (O)');
yl=ylabel('CHECK OUT FIG. Pairwise JS (%)');
set(xl,'FontName','Helvetica','FontSize',10);
set(yl,'FontName','Helvetica','FontSize',10);
set(gca,'FontName','Helvetica','FontSize',8,'YLim',[bottom top],'YScale','log');
