# Supplementary material for: Can We Identify Non-Stationary Dynamics of Trial-to-Trial Variability?
Source: PLoS One. 2014 Apr 25;9(4):e95648. doi: 10.1371/journal.pone.0095648 (PMC4000201; doi:10.1371/journal.pone.0095648)
Supplement: Software S1 — Demo trajectories reconstruction toolbox; pls revise this cite in the text and EM. (ZIP) [file pone.0095648.s003.zip › ntr1_6ReleaseDemo/priv/global_2class_stats_report.m]

function global_2class_stats_report(order,global_pair_stats_nonlin,global_pair_tests,tr_global_pair_tests,global_pair_stats_lin)
%Private, auxiliar file, displaying a global statistical report for
%two-class discriminant analyses. Display will depend wether or not the "linear"
%results are provided for comparison
%
%This code is not commercial and thus is not guaranteed but is used on regular basis in 
%multiple datasets.
%Based on: 
%Balaguer-Ballester E, Tabas-Diaz, A, Budka, M 2014. 
%Can we identify non-stationary dynamics of trial-to-trial variability?
%PLoS ONE
%Balaguer-Ballester E, Lapish C, Seamans JK and Durstewitz D 2011
% "Attracting Dynamics of Frontal Cortex Populations during Memory Guided Decision-Making".
% PLoS Comput. Biol.
%Distributed accourding to the General Public LIcense GNU 3.0
%http://www.gnu.org/copyleft/gpl.html
%
%by Emili Balaguer-Ballester.
%
%
%Log of changes: Please specify here your code modifications
%(#Line@author: Change description). This will be useful if assistance is
%required
%
%
%__________________________________________________________________________
%
if nargin>4
    disp('   #Original space of neural activity:'),
    disp(['      Double-Mean missclasified (across validation sets and epochs)[SEM]=',num2str(global_pair_stats_lin(1)),'[',num2str(global_pair_stats_lin(2)),']%']),
    %disp(['         [Double-Mean outliers (across validation sets and epochs)[SEM]=',num2str(global_pair_stats_lin(3)),'[',num2str(global_pair_stats_lin(4)),']%']),
    disp(['      Double-Mean divergent trajec. (across validation sets and epochs)[SEM]=',num2str(global_pair_stats_lin(5)),'[',num2str(global_pair_stats_lin(6)),']%']),
    %disp(['         [Double-Mean outliner trajec. (across validation sets and epochs)[SEM]=',num2str(global_pair_stats_lin(7)),'[',num2str(global_pair_stats_lin(8)),']%']),
end
disp(['   #Expanded space of interactions order ',num2str(order)]),
disp(['       Double-Mean missclasified (across validation sets and epochs)[SEM]=',num2str(global_pair_stats_nonlin(1)),'[',num2str(global_pair_stats_nonlin(2)),']%']),
%disp(['          [Double-Mean outliers (across validation sets and epochs)[SEM]=',num2str(global_pair_stats_nonlin(3)),'[',num2str(global_pair_stats_nonlin(4)),']%']),
disp(['       Double-Mean divergent trajec.(across validation sets and epochs)[SEM]=',num2str(global_pair_stats_nonlin(5)),'[',num2str(global_pair_stats_nonlin(6)),']%']),
%disp(['          [Double-Mean outliner trajec. (across validation sets and epochs)[SEM]=',num2str(global_pair_stats_nonlin(7)),'[',num2str(global_pair_stats_nonlin(8)),']%']),
disp(' ')
if ~all(all(isnan(global_pair_tests))),
    %Misscla. (%)
    disp('    #Normality tests across-epochs means missclas. (%). p(df,statistic):'),
    disp('       Chi2            Kolmog.-Smirnov            Lilliefords')
    disp(['      ',num2str(global_pair_tests(1,1)),'(',num2str(global_pair_tests(2,1)),',',num2str(global_pair_tests(3,1)),')',...
        '      ',num2str(global_pair_tests(1,2)),'(',num2str(global_pair_tests(2,2)),',',num2str(global_pair_tests(3,2)),')',...
        '      ',num2str(global_pair_tests(1,3)),'(',num2str(global_pair_tests(2,3)),',',num2str(global_pair_tests(3,3)),')']),
    %Comparisons between O=1 and O=order
    if nargin>4
        disp(['  T-test(O=1,O). p(df,t):',num2str(global_pair_tests(1,4)),'(',num2str(global_pair_tests(2,4)),',',num2str(global_pair_tests(3,4)),')']),
        disp(['  Wilcoxon rank-sum(O=1,O). p(n,ranksum):',num2str(global_pair_tests(1,5)),'(',num2str(global_pair_tests(2,5)),',',num2str(global_pair_tests(3,5)),')']),
    end
    disp(' ')
    %
    %Div.trajec. (%). Global percent.
    disp('    #Task-epoch averaged % divergent trajec. Normality tests. p(df,statistic):'),
    disp('       Chi2            Kolmog.-Smirnov            Lilliefords')
    disp(['      ',num2str(tr_global_pair_tests(1,1)),'(',num2str(tr_global_pair_tests(2,1)),',',num2str(tr_global_pair_tests(3,1)),')',...
        '      ',num2str(tr_global_pair_tests(1,2)),'(',num2str(tr_global_pair_tests(2,2)),',',num2str(tr_global_pair_tests(3,2)),')',...
        '      ',num2str(tr_global_pair_tests(1,3)),'(',num2str(tr_global_pair_tests(2,3)),',',num2str(tr_global_pair_tests(3,3)),')']),
    %Comparisons between O=1 and O=order
    if nargin>4
        disp(['   T-test(O=1,O). p(df,t):',num2str(tr_global_pair_tests(1,4)),'(',num2str(tr_global_pair_tests(2,4)),',',num2str(tr_global_pair_tests(3,4)),')']),
        disp(['   Wilcoxon rank-sum(O=1,O). p(n,ranksum):',num2str(tr_global_pair_tests(1,5)),'(',num2str(tr_global_pair_tests(2,5)),',',num2str(tr_global_pair_tests(3,5)),')']),
    end
end
