# Supplementary material for: Can We Identify Non-Stationary Dynamics of Trial-to-Trial Variability?
Source: PLoS One. 2014 Apr 25;9(4):e95648. doi: 10.1371/journal.pone.0095648 (PMC4000201; doi:10.1371/journal.pone.0095648)
Supplement: Software S1 — Demo trajectories reconstruction toolbox; pls revise this cite in the text and EM. (ZIP) [file pone.0095648.s003.zip › ntr1_6ReleaseDemo/priv/lagged_axes.m]

function d_data=lagged_axes(data,lags)
%A minimal embedding can be acheived just by substituting original axis  with
%the optimum delayed ones ("whitening by using delays"). It migth be useful
%in cases where axes are correlated but none can be really discardedand
%dimensionality do not have to be increased
%
%This code is not commercial and thus is not guaranteed but is used on regular basis in 
%multiple datasets.
%Based on: 
%Balaguer-Ballester E, Tabas-Diaz, A, Budka, M 2014. 
%Can we identify non-stationary dynamics of trial-to-trial variability?
%PLoS ONE
%Balaguer-Ballester E, Lapish C, Seamans JK and Durstewitz D 2011
% "Attracting Dynamics of Frontal Cortex Populations during Memory Guided Decision-Making".
% PLoS Comput. Biol.
%Distributed accourding to the General Public LIcense GNU 3.0
%http://www.gnu.org/copyleft/gpl.html
%
%by Emili Balaguer-Ballester.
%
%
%Log of changes: Please specify here your code modifications
%(#Line@author: Change description). This will be useful if assistance is
%required
%
%
%__________________________________________________________________________
%
[n_patterns,n_channels]=size(data);
d_data=zeros(n_patterns,n_channels+1); %Includes the undelayed first axis and the 2-delayed one (in lags(1)).                                                                                     after that (lags(2)...lags(n_channels+1)
%                                      % After that (lags(2)...lags(n_channels+1)contains a 1-delay for each lag.
%
d_data(:,1)=data(1:n_patterns,1);%1st column of 'd_data' matrix is the first time series undelayed.
lost_vectors=zeros(n_channels,1);
for j=2:n_channels+1,
    lost_vectors(j-1)=lags(j-1)-1;
    d_data(1:n_patterns-lost_vectors(j-1),j)=data(   lags(j-1):n_patterns,j-1    );
end
d_data=d_data(1:n_patterns-max(lost_vectors),:);

    
