# Supplementary material for: Can We Identify Non-Stationary Dynamics of Trial-to-Trial Variability?
Source: PLoS One. 2014 Apr 25;9(4):e95648. doi: 10.1371/journal.pone.0095648 (PMC4000201; doi:10.1371/journal.pone.0095648)
Supplement: Software S1 — Demo trajectories reconstruction toolbox; pls revise this cite in the text and EM. (ZIP) [file pone.0095648.s003.zip › ntr1_6ReleaseDemo/priv/shuffling.m]

function shuffled_data=shuffling(ordered_data,n_corr)
%Private, simple utility for cleaning the code. Shuffles rows 
%(and columns by uncommenting the corresponding code lines)
%of the ordered data. n_corr simply reffers to the number of consecutive
%time bins that has to be preserved during the shuffling.
%
%This code is not commercial and thus is not guaranteed but is used on regular basis in 
%multiple datasets.
%Based on: 
%Balaguer-Ballester E, Tabas-Diaz, A, Budka, M 2014. 
%Can we identify non-stationary dynamics of trial-to-trial variability?
%PLoS ONE
%Balaguer-Ballester E, Lapish C, Seamans JK and Durstewitz D 2011
% "Attracting Dynamics of Frontal Cortex Populations during Memory Guided Decision-Making".
% PLoS Comput. Biol.
%Distributed accourding to the General Public LIcense GNU 3.0
%http://www.gnu.org/copyleft/gpl.html
%
%by Emili Balaguer-Ballester.
%
%
%Log of changes: Please specify here your code modifications
%(#Line@author: Change description). This will be useful if assistance is
%required
%
%
%__________________________________________________________________________
%
[n_patterns,n_units]=size(ordered_data);
%Calculate groups, lower bound
n_groups=floor(n_patterns/n_corr);
%rand('state',0);

a=randperm(n_groups);%a permutation of the groups of 'n_corr' elements
shuffled_data=zeros(n_patterns,n_units);
for i=1:n_groups,
    b=randperm(n_units);
    shuffled_data(  (i-1)*n_corr+1 : i*n_corr , : )=...
        ordered_data( (a(:,i)-1)*n_corr+1 : a(:,i)*n_corr ,  b );
    %               shuffled_data(  (i-1)*n_corr+1 : i*n_corr , : )=...
    %                   ordered_data( (a(:,i)-1)*n_corr+1 : a(:,i)*n_corr ,:);
end
%Latest elements in 'shuffled_data_1' (if any) take the value of the last event stored in previous
%loop, i.e. shuffled_data_1(n_groups*n_corr,:
remaining=n_patterns-n_groups*n_corr;
if remaining>0
    %remaining=ceil(remaining);% Upper integer rounded
    shuffled_data(end-remaining+1:end,:)= ...
        repmat(shuffled_data(n_groups*n_corr,:),remaining,1);
end
