# Supplementary material for: Can We Identify Non-Stationary Dynamics of Trial-to-Trial Variability?
Source: PLoS One. 2014 Apr 25;9(4):e95648. doi: 10.1371/journal.pone.0095648 (PMC4000201; doi:10.1371/journal.pone.0095648)
Supplement: Software S1 — Demo trajectories reconstruction toolbox; pls revise this cite in the text and EM. (ZIP) [file pone.0095648.s003.zip › ntr1_6ReleaseDemo/priv/video_trial.m]

function video_trial(data,labels,trial,order,index_plot,do_record,videoQuality)
%feb 011. Updated Aug 012
%WARNING: Private, auxiliary file. Used straight for the "nti4_0b" open toolbox,
%Hard-coded parameter limiting the number of groups displayed in trajectories.
%Can be however easily increased by manipulating the code below.
%Based on: 
%Balaguer-Ballester E, Tabas-Diaz, A, Budka, M 2014. 
%Can we identify non-stationary dynamics of trial-to-trial variability?
%PLoS ONE
%Balaguer-Ballester E, Lapish C, Seamans JK and Durstewitz D 2011
% "Attracting Dynamics of Frontal Cortex Populations during Memory Guided Decision-Making".
% PLoS Comput. Biol.
%Distributed accourding to the General Public LIcense GNU 3.0
%http://www.gnu.org/copyleft/gpl.html
%
%by Emili Balaguer-Ballester.
%
if (nargin<7)||(videoQuality<0)||(videoQuality>100), videoQuality=50; %quality of the movie recorded from 0 to 100%
end
if (nargin<6)||(do_record<=0), do_record=0; 
else
    warning('video_trial:recording','a video file will be recording, this can take minutes'),
    disp('...recording video file, this migth be very slow'); 
end
max_consec_points=3;%Control of consecutive ploints re-plotted, such that plots do not take too long
max_groups_trajec_display=6;
m_labels=max(labels);l_labels=length(labels);min_labels=min(labels);
n_labels=m_labels-min_labels+1;
%
if n_labels>max_groups_trajec_display,
    warning('video_trial:maxGroups',['Maximum number of groups visualized will be ',num2str(max_groups_trajec_display),' (hard-coded, easy to be changed)'])
end
%
%Check out that all labels are present, either thrown an error. create
%legend text.
n_bins=zeros(1,n_labels);
for i=min_labels:m_labels
    if all(i.*ones(l_labels,1)-labels)
        error('Labels are not natural number increasing by "1". Please create consecutive labels in previous-to-last column of input data'),
    end
    n_bins(i)=length(labels==i);
end
%Pauses in the video depend on the number of bins per epoch
pauses=(1e-7*min(n_bins))./n_bins;

%Centering and normalizing data for better visualization
[n,m]=size(data);
if ~(n==l_labels), error('Labels to be displayed does not match the number of patterns'), end
minimum=min(min(data));
maximum=max(max(data));
total_max=abs(minimum)+maximum;
centered=(data+abs(minimum).*ones(n,m))./(total_max);
i=1; count=1;x_prev=centered(1,1);y_prev=centered(1,2);z_prev=centered(1,3);
%
i=1; count=1;x_prev=centered(1,1);y_prev=centered(1,2);z_prev=centered(1,3);
%
%*****
if do_record>0
    %Get the maximum size of the display
    vidObj=VideoWriter('Video_S1');
    vidObj.Quality=videoQuality;
    open(vidObj);
end
%***
%
%Centering and normalizing data for better visualization
[n,m]=size(data);
if ~(n==l_labels), error('Labels to be displayed does not match the number of patterns'), end
minimum=min(min(data));
maximum=max(max(data));
total_max=abs(minimum)+maximum;
centered=(data+abs(minimum).*ones(n,m))./(total_max);
i=1; count=1;x_prev=centered(1,1);y_prev=centered(1,2);z_prev=centered(1,3);
%
%Next variables are just for plotting the legend. Please see code below.
low_lim=-1.*ones(1,3); up_lim=ones(1,3);
for i=1:3,
    low_lim(i)=min(centered(:,i));
    up_lim(i)=max(centered(:,i));
end
step=(up_lim(3)-low_lim(3))/n_labels;%In between labels, some nice space
flags=ones(1,n_labels);
%
while count<n,
    if labels(count)==1
        x=[x_prev];y=[y_prev];z=[z_prev];
        consec=0;
        while (i<=n)&&(labels(i)==1),
            x=[x;centered(i,1)];y=[y;centered(i,2)];z=[z;centered(i,3)];
            i=i+1;consec=consec+1;
            if consec>max_consec_points,
                x_p=x(end-max_consec_points:end);
                y_p=y(end-max_consec_points:end);
                z_p=z(end-max_consec_points:end);
            else
                x_p=x;
                y_p=y;
                z_p=z;
            end
            if do_record<=0, subplot(2,2,index_plot); end
            plot3(x_p,y_p,z_p,'Color','b','Line','-','LineWidth',1,'Marker','o','MarkerSize',1.5);%b
            if do_record>0, set(gca,'xlim',[low_lim(1) up_lim(1)+0.2],'ylim',[low_lim(2) up_lim(2)],'zlim',[low_lim(3) up_lim(3)]); end
            hold on
            pause(pauses(1));
            
            %*******
            %For video recording. 
            if do_record>0  
                currFrame=getframe;
                writeVideo(vidObj,currFrame);
            end
            %******
        end
        count=i;
        x_prev=x(end);y_prev=y(end);z_prev=z(end);
        if flags(1),
            set(gca,'FontName','Arial','FontSize',8);
            tl=title(['Expanded space of order ',num2str(order),' for trial #',num2str(trial)]);
            set(tl,'FontName','Arial','FontSize',10);
            xla=xlabel('PC 1');yla=ylabel('PC 2');zla=zlabel('PC 3');
            set(xla,'FontName','Arial','FontSize',10);
            set(yla,'FontName','Arial','FontSize',10);
            set(zla,'FontName','Arial','FontSize',10);
            text(up_lim(1)+0.1,up_lim(2)-0.2,up_lim(3)-0.1,'Phase 1','Color','b','FontName','Arial','FontSize',8);
            disp('     Animation of task-phase 1...');
            flags(1)=0;
        end
        hold on
    elseif labels(count)==2,
        if flags(2),
            set(gca,'FontName','Arial','FontSize',8);
            tl=title(['Expanded space of order ',num2str(order),' for trial #',num2str(trial)]);
            set(tl,'FontName','Arial','FontSize',10);
            xla=xlabel('PC 1');yla=ylabel('PC 2');zla=zlabel('PC 3');
            set(xla,'FontName','Arial','FontSize',10);
            set(yla,'FontName','Arial','FontSize',10);
            set(zla,'FontName','Arial','FontSize',10);
            text(up_lim(1)+0.1,up_lim(2)-0.2,up_lim(3)-0.1-step,'Phase 2','Color','r','FontName','Arial','FontSize',8);
            disp('     Animation of task-phase 2...');
            flags(2)=0;
        end
        x=[x_prev];y=[y_prev];z=[z_prev];consec=0;
        while (i<=n)&&(labels(i)==2),
            
            x=[x;centered(i,1)];y=[y;centered(i,2)];z=[z;centered(i,3)];
            i=i+1;consec=consec+1;
            if consec>max_consec_points,
                x_p=x(end-max_consec_points:end);
                y_p=y(end-max_consec_points:end);
                z_p=z(end-max_consec_points:end);
            else
                x_p=x;
                y_p=y;
                z_p=z;
            end
            if do_record<=0, subplot(2,2,index_plot); end
            plot3(x_p,y_p,z_p,'Color','r','Line','-','LineWidth',1,'Marker','o','MarkerSize',1.5);%k
            if do_record>0, set(gca,'xlim',[low_lim(1) up_lim(1)+0.2],'ylim',[low_lim(2) up_lim(2)],'zlim',[low_lim(3) up_lim(3)]); end
            pause(pauses(2));
            
            %*******
            %For video recording. 
            if do_record>0
                currFrame=getframe;
                writeVideo(vidObj,currFrame);
            end
            %******
        end
        % reward_plotted=reward_plotted+1;
        count=i;
        x_prev=x(end);y_prev=y(end);z_prev=z(end);
        hold on
    elseif (labels(count)==3)&&(n_labels>2),
        if flags(3),
            set(gca,'FontName','Arial','FontSize',8);
            tl=title(['Expanded space of order ',num2str(order),' for trial #',num2str(trial)]);
            set(tl,'FontName','Arial','FontSize',10);
            xla=xlabel('PC 1');yla=ylabel('PC 2');zla=zlabel('PC 3');
            set(xla,'FontName','Arial','FontSize',10);
            set(yla,'FontName','Arial','FontSize',10);
            set(zla,'FontName','Arial','FontSize',10);
            text(up_lim(1)+0.1,up_lim(2)-0.2,up_lim(3)-0.1-2*step,'Phase 3','Color','g','FontName','Arial','FontSize',8);
            disp('     Animation of task-phase 3...');
            flags(3)=0;
        end
        x=[x_prev];y=[y_prev];z=[z_prev];consec=0;
        while (i<=n)&&(labels(i)==3),
            x=[x;centered(i,1)];y=[y;centered(i,2)];z=[z;centered(i,3)];
            i=i+1;consec=consec+1;
            if (consec>max_consec_points),
                x_p=x(end-max_consec_points:end);
                y_p=y(end-max_consec_points:end);
                z_p=z(end-max_consec_points:end);
            else
                x_p=x;
                y_p=y;
                z_p=z;
            end
            if do_record<=0, subplot(2,2,index_plot); end
            plot3(x_p,y_p,z_p,'Color','g','Line','-','LineWidth',1,'Marker','o','MarkerSize',1.5);
            if do_record>0, set(gca,'xlim',[low_lim(1) up_lim(1)+0.2],'ylim',[low_lim(2) up_lim(2)],'zlim',[low_lim(3) up_lim(3)]); end
            pause(pauses(3));
            
            %*******
            %For video recording. 
            if do_record>0
                currFrame=getframe;
                writeVideo(vidObj,currFrame);
            end
            %******
        end
        count=i;
        x_prev=x(end);y_prev=y(end);z_prev=z(end);
        hold on
    elseif (labels(count)==4)&&(n_labels>3),
        if flags(4),
            set(gca,'FontName','Arial','FontSize',8);
            tl=title(['Expanded space of order ',num2str(order),' for trial #',num2str(trial)]);
            set(tl,'FontName','Arial','FontSize',10);
            xla=xlabel('PC 1');yla=ylabel('PC 2');zla=zlabel('PC 3');
            set(xla,'FontName','Arial','FontSize',10);
            set(yla,'FontName','Arial','FontSize',10);
            set(zla,'FontName','Arial','FontSize',10);
            text(up_lim(1)+0.1,up_lim(2)-0.2,up_lim(3)-0.1-3*step,'Phase 4','Color','k','FontName','Arial','FontSize',8);
            disp('     Animation of task-phase 4...');
            flags(4)=0;
        end
        x=[x_prev];y=[y_prev];z=[z_prev];consec=0;
        while (i<=n)&&(labels(i)==4),
            x=[x;centered(i,1)];y=[y;centered(i,2)];z=[z;centered(i,3)];
            i=i+1;consec=consec+1;
            if (consec>max_consec_points),
                x_p=x(end-max_consec_points:end);
                y_p=y(end-max_consec_points:end);
                z_p=z(end-max_consec_points:end);
            else
                x_p=x;
                y_p=y;
                z_p=z;
            end
            if do_record<=0, subplot(2,2,index_plot); end
            plot3(x_p,y_p,z_p,'Color','k','Line','-','LineWidth',1,'Marker','o','MarkerSize',1.5);
            if do_record>0, set(gca,'xlim',[low_lim(1) up_lim(1)+0.2],'ylim',[low_lim(2) up_lim(2)],'zlim',[low_lim(3) up_lim(3)]); end
            pause(pauses(4));

             %*******
            %For video recording.
            if do_record>0
                currFrame=getframe;
                writeVideo(vidObj,currFrame);
            end
            %******
        end
        count=i;
        x_prev=x(end);y_prev=y(end);z_prev=z(end);
        hold on
    elseif (labels(count)==5)&&(n_labels>4),
        if flags(5),
            set(gca,'FontName','Arial','FontSize',8);
            tl=title(['Expanded space of order ',num2str(order),' for trial #',num2str(trial)]);
            set(tl,'FontName','Arial','FontSize',10);
            xla=xlabel('PC 1');yla=ylabel('PC 2');zla=zlabel('PC 3');
            set(xla,'FontName','Arial','FontSize',10);
            set(yla,'FontName','Arial','FontSize',10);
            set(zla,'FontName','Arial','FontSize',10);
            text(up_lim(1)+0.1,up_lim(2)-0.2,up_lim(3)-0.1-4*step,'Phase 4','Color','y','FontName','Arial','FontSize',8);
            disp('     Animation of task-phase 5...');
            flags(5)=0;
        end
        x=[x_prev];y=[y_prev];z=[z_prev];consec=0;
        while (i<=n)&&(labels(i)==5),
            x=[x;centered(i,1)];y=[y;centered(i,2)];z=[z;centered(i,3)];
            i=i+1;consec=consec+1;
            if (consec>max_consec_points),
                x_p=x(end-max_consec_points:end);
                y_p=y(end-max_consec_points:end);
                z_p=z(end-max_consec_points:end);
            else
                x_p=x;
                y_p=y;
                z_p=z;
            end
            if do_record<=0, subplot(2,2,index_plot); end
            plot3(x_p,y_p,z_p,'Color','c','Line','-','LineWidth',1,'Marker','o','MarkerSize',1.5);
            if do_record>0, set(gca,'xlim',[low_lim(1) up_lim(1)+0.2],'ylim',[low_lim(2) up_lim(2)],'zlim',[low_lim(3) up_lim(3)]); end
            pause(pauses(5));
            
            %*******
            %For video recording. 
            if do_record>0
                currFrame=getframe;
                writeVideo(vidObj,currFrame);
            end
            %******
        end
        count=i;
        x_prev=x(end);y_prev=y(end);z_prev=z(end);
        hold on
        
    elseif (labels(count)==6)&&(n_labels>5),
        if flags(6),
            set(gca,'FontName','Arial','FontSize',8);
            tl=title(['Expanded space of order ',num2str(order),' for trial #',num2str(trial)]);
            set(tl,'FontName','Arial','FontSize',10);
            xla=xlabel('PC 1');yla=ylabel('PC 2');zla=zlabel('PC 3');
            set(xla,'FontName','Arial','FontSize',10);
            set(yla,'FontName','Arial','FontSize',10);
            set(zla,'FontName','Arial','FontSize',10);
            text(up_lim(1)+0.1,up_lim(2)-0.2,up_lim(3)-0.1-5*step,'Phase 6','Color','c','FontName','Arial','FontSize',8);
            disp('     Animation of task-phase 6...');
            flags(6)=0;
        end
        x=[x_prev];y=[y_prev];z=[z_prev];consec=0;
        while (i<=n)&&(labels(i)==6),
            x=[x;centered(i,1)];y=[y;centered(i,2)];z=[z;centered(i,3)];
            i=i+1;consec=consec+1;
            if (consec>max_consec_points),
                x_p=x(end-max_consec_points:end);
                y_p=y(end-max_consec_points:end);
                z_p=z(end-max_consec_points:end);
            else
                x_p=x;
                y_p=y;
                z_p=z;
            end
            if do_record<=0, subplot(2,2,index_plot); end
            plot3(x_p,y_p,z_p,'Color','m','Line','-','LineWidth',1,'Marker','o','MarkerSize',1.5);
            if do_record>0, set(gca,'xlim',[low_lim(1) up_lim(1)+0.2],'ylim',[low_lim(2) up_lim(2)],'zlim',[low_lim(3) up_lim(3)]); end
            pause(pauses(1));

            %*******
            %For video recording. 
            if do_record>0
                currFrame=getframe;
                writeVideo(vidObj,currFrame);
            end
            %******
        end
        count=i;
        x_prev=x(end);y_prev=y(end);z_prev=z(end);
        hold on
        
    elseif labels(count)==-1
        x=[x_prev];y=[y_prev];z=[z_prev];consec=0;
        while (i<=n)&&(labels(i)==-1),
            x=[x;centered(i,1)];y=[y;centered(i,2)];z=[z;centered(i,3)];
            i=i+1;consec=consec+1;
            if consec>max_consec_points,
                x_p=x(end-max_consec_points:end);
                y_p=y(end-max_consec_points:end);
                z_p=z(end-max_consec_points:end);
            else
                x_p=x;
                y_p=y;
                z_p=z;
            end
            
            plot3(x_p,y_p,z_p,'Color',[0.8,0.8,0.8],'Line','--','LineWidth',0.5,'Marker','o','MarkerSize',1.5);
            if do_record>0, set(gca,'xlim',[low_lim(1) up_lim(1)+0.1],'ylim',[low_lim(2) up_lim(2)],'zlim',[low_lim(3) up_lim(3)]); end
            pause(pauses(6));
            
            %*******
            %For video recording. 
            if do_record>0
                currFrame=getframe;
                writeVideo(vidObj,currFrame);
            end
            %******
        end
        count=i;
        x_prev=x(end);y_prev=y(end);z_prev=z(end);
        hold on
    else
        error(['Task-phase number not recognized. It has to be either -1 (no any phase) or ',...
            'a natural number from 1 to ',num2str(m_labels)]),
    end
end
%Turning it around for a bit
if do_record>0
    prevFrame=getframe;
    prevData=prevFrame.cdata;
    [prev_row,prev_col]=size(prevData(:,:,1));
end
steps=110;
angle0=get(gca,'View');
az0=angle0(1);el0=angle0(2);
for i=1:steps
    az=110*(i/steps)+az0;
    set(gca,'View',[az,el0]);
    pause(0.001);
    %
    %*******
    %For video recording. 
    if do_record>0
        currFrame=getframe;
        acualData=currFrame.cdata;
        [act_row,act_col]=size(acualData(:,:,1));
        if (act_row==prev_row)&&(act_col==prev_col)
            acualData=acualData(1:act_row,1:act_col,:);
            if i==steps, pause(3); end
            currFrame.cdata=acualData;
            writeVideo(vidObj,currFrame);
        end
    end
    %******
end
steps=18;
for i=1:steps
    el=18*(i/steps)-el0;
    set(gca,'View',[az,el]);
    pause(0.001);
    %*******
    %For video recording
    if do_record>0
        currFrame=getframe;
        acualData=currFrame.cdata;
        [act_row,act_col]=size(acualData(:,:,1));
        if (act_row==prev_row)&&(act_col==prev_col)
            acualData=acualData(1:act_row,1:act_col,:);
            if i==steps, pause(4); end
            currFrame.cdata=acualData;
            writeVideo(vidObj,currFrame);
        end
    end
    %******
end
if do_record>0
    close(vidObj);
end
